# Supplementary material for: No time for drifting: Comparing performance and applicability of signal detrending algorithms for real-time fMRI
Source: Neuroimage. 2019 May 1;191:421–9. doi: 10.1016/j.neuroimage.2019.02.058 (PMC6503944; doi:10.1016/j.neuroimage.2019.02.058)
Supplement: Multimedia component 1 [file mmc1.zip › detrending_EMA.m]

function y=detrending_EMA(y, a)
%detrending_EMA using exponential moving average filter to detrend data.
%   y_det = detrending_EMA( y ) removes trends using a default value of
%           alpha = 0.995. 
%
%   y_det = detrending_EMA( y, a ) removes trends with a custom alpha.
%
%__________________________________________________________________________
% Rotem Kopel (University of Geneva) & Ronald Sladky (University of Zurich)
%
% Citation: R. Kopel, R. Sladky, P. Laub, Y. Koush, F. Robineau, C. Hutton,
%           N. Weiskopf, P. Vuilleumier, D. Van De Ville, F. Scharnowski.
%           No time for drifting: optimized signal detrending for
%           real-time fMRI. - NeuroImage 2018

    if ~exist('a', 'var')
        a = 0.995;
    end

    a=a*(ones(1,length(y)))';

    y_det=zeros(1, length(y));
    b_n=0;
    b_n_i(1)=0;    
    y_det(1)=y(1);
    for i=2:length(y)
        a_i=a(i);
        y_det(i)=y(i)-b_n;
        b_n=b_n+(1-a_i)*(y_det(i));
        b_n_i(i)=b_n;
    end

    y=y_det;
