# Supplementary material for: No time for drifting: Comparing performance and applicability of signal detrending algorithms for real-time fMRI
Source: Neuroimage. 2019 May 1;191:421–9. doi: 10.1016/j.neuroimage.2019.02.058 (PMC6503944; doi:10.1016/j.neuroimage.2019.02.058)
Supplement: Multimedia component 2 [file mmc2.zip › detrending_matlab.m]

function y_det = detrending_matlab( y, paradigm )
%detrending_matlab using matlab's built-in function to detrend data.
%   y_det = detrending_matlab( y ) removes a single linear trend. 
%
%   y_det = detrending_matlab( y, paradigm ) takes into account the
%           properties of the experimental paradigm and removes a
%           continuous, piecewise linear trend.
%
%           Example:
%           paradigm.TR          = 2;                % in s
%           paradigm.durBL       = 20/paradigm.TR;   % in TRs
%           paradigm.durTask     = 20/paradigm.TR;   % in TRs
%           paradigm.gainTask    = 1;
%           paradigm.repetitions = 10;
%           paradigm.hrf         = spm_hrf(paradigm.TR);
%
%
%   See also DETREND
%
%__________________________________________________________________________
% Rotem Kopel (University of Geneva) & Ronald Sladky (University of Zurich)
%
% Citation: R. Kopel, R. Sladky, P. Laub, Y. Koush, F. Robineau, C. Hutton,
%           N. Weiskopf, P. Vuilleumier, D. Van De Ville, F. Scharnowski.
%           No time for drifting: optimized signal detrending for
%           real-time fMRI. - NeuroImage 2018

    if ~exist( 'paradigm', 'var' )
        y_det = detrend( y, 'linear' );
    else
        [ ~, hrfDelay ] = max(paradigm.hrf);
        p = [ paradigm.durBL:paradigm.durTask+paradigm.durBL:(paradigm.durTask+paradigm.durBL)*paradigm.repetitions ]+hrfDelay;
        y_det = detrend( y, 'linear', p );
    end
