# Supplementary material for: No time for drifting: Comparing performance and applicability of signal detrending algorithms for real-time fMRI
Source: Neuroimage. 2019 May 1;191:421–9. doi: 10.1016/j.neuroimage.2019.02.058 (PMC6503944; doi:10.1016/j.neuroimage.2019.02.058)
Supplement: Multimedia component 3 [file mmc3.zip › detrending_spm.m]

function y_det = detrending_spm( y, k, paradigm )
%detrending_spm using SPM's built-in function to detrend data.
%   y_det = detrending_spm( y ) removes a single linear trend. 
%
%   y_det = detrending_spm( y, k ) creates a DCT matrix with an order of k.
%
%   y_det = detrending_matlab( y, k, paradigm ) models the experimental
%           paradigm in the design matrix as effect of interest, as done by
%           SPM.
%
%           Example:
%           paradigm.TR          = 2;                % in s
%           paradigm.durBL       = 20/paradigm.TR;   % in TRs
%           paradigm.durTask     = 20/paradigm.TR;   % in TRs
%           paradigm.gainTask    = 1;
%           paradigm.repetitions = 10;
%           paradigm.hrf         = spm_hrf(paradigm.TR);
%
%
%   See also SPM_DCTMTX
%
%__________________________________________________________________________
% Rotem Kopel (University of Geneva) & Ronald Sladky (University of Zurich)
%
% Citation: R. Kopel, R. Sladky, P. Laub, Y. Koush, F. Robineau, C. Hutton,
%           N. Weiskopf, P. Vuilleumier, D. Van De Ville, F. Scharnowski.
%           No time for drifting: optimized signal detrending for
%           real-time fMRI. - NeuroImage 2018


    if ~exist( 'k', 'var' )
        k = 1;
    end
    if exist( 'paradigm', 'var' )
        if ~isfield( 'yHRF', paradigm )
        	paradigm.y    = [ repmat( [ zeros( 1, paradigm.durBL ) ones( 1, paradigm.durTask )*paradigm.gainTask ], 1, paradigm.repetitions ) zeros( 1, paradigm.durBL )];
            paradigm.yHRF = conv( paradigm.y, paradigm.hrf );
        end
        
        X=[ paradigm.yHRF(1:length(y))' ones(length(y),k) spm_dctmtx(length(y),k) ];
        beta = pinv(X)*y;
        y_det = y - X(:,2:end)*beta(2:end);
    else
        X=[ ones(length(y),k) spm_dctmtx(length(y),k) ];
        beta = pinv(X)*y;
        y_det = y - X(:,1:end)*beta(1:end);        
    end
