# Supplementary material for: No time for drifting: Comparing performance and applicability of signal detrending algorithms for real-time fMRI
Source: Neuroimage. 2019 May 1;191:421–9. doi: 10.1016/j.neuroimage.2019.02.058 (PMC6503944; doi:10.1016/j.neuroimage.2019.02.058)
Supplement: Multimedia component 4 [file mmc4.zip]

Archive with 1 entries (1 files):
- detrending_iGLM_window.m
