# Supplementary material for: No time for drifting: Comparing performance and applicability of signal detrending algorithms for real-time fMRI
Source: Neuroimage. 2019 May 1;191:421–9. doi: 10.1016/j.neuroimage.2019.02.058 (PMC6503944; doi:10.1016/j.neuroimage.2019.02.058)
Supplement: Multimedia component 4 [file mmc4.zip › detrending_iGLM_window.m]

function y_det = detrending_iGLM_window( y, w, paradigm )
%detrending_iGLM_window using an incremental GLM to detrend data within a
%           given temporal window.
%
%   y_det = detrending_iGLM_window( y ) using a window size of w=50
%           samples.
%
%   y_det = detrending_iGLM_window( y, w ) using a cusom window size.
%
%   y_det = detrending_iGLM_window( y, w, paradigm ) models the experimental
%           paradigm in the design matrix as effect of interest, as done by
%           SPM.
%
%           Example:
%           paradigm.TR          = 2;                % in s
%           paradigm.durBL       = 20/paradigm.TR;   % in TRs
%           paradigm.durTask     = 20/paradigm.TR;   % in TRs
%           paradigm.gainTask    = 1;
%           paradigm.repetitions = 10;
%           paradigm.hrf         = spm_hrf(paradigm.TR);
%
%
%
%__________________________________________________________________________
% Rotem Kopel (University of Geneva) & Ronald Sladky (University of Zurich)
%
% Citation: R. Kopel, R. Sladky, P. Laub, Y. Koush, F. Robineau, C. Hutton,
%           N. Weiskopf, P. Vuilleumier, D. Van De Ville, F. Scharnowski.
%           No time for drifting: optimized signal detrending for
%           real-time fMRI. - NeuroImage 2018


    if ~exist( 'w', 'var' )
        w = 50;
    end

    if exist( 'paradigm', 'var' )
        X=[ paradigm.yHRF(1:length(y))' spm_dctmtx(length(y),4) ];
        X_out = [2:size(X,2)];
    else
        X=[ ones(length(y),1) [1:length(y)]' ];
        X_out = [1:size(X,2)];
    end
    
    y_det =  nan(1,length(y));
    for t=1:length(y)
        beta = pinv(X(max(1,t-w):t,:))*y(max(1,t-w):t);
        y_det(t) = y(t) - X(t,X_out)*beta(X_out);
    end
